# Supplementary material for: Antifungal Susceptibility and Candida sp. Biofilm Production in Clinical Isolates of HIV-Positive Brazilian Patients under HAART Therapy
Source: Biomedicines. 2024 Jan 29;12(2):310. doi: 10.3390/biomedicines12020310 (PMC10886575; doi:10.3390/biomedicines12020310)
Supplement: Supplementary file 1 [file biomedicines-12-00310-s001.zip]

Archive with 1 entries (1 files):
- biomedicines-2791857-supplementary.pdf
